# Supplementary material for: High intensity exercise downregulates FTO mRNA expression during the early stages of recovery in young males and females
Source: Nutr Metab (Lond). 2020 Aug 17;17:68. doi: 10.1186/s12986-020-00489-1 (PMC7433063; doi:10.1186/s12986-020-00489-1)
Supplement: Supplementary file 6 — Additional file 6: Table S-1 mRNA Assay ID's. [file 12986_2020_489_MOESM6_ESM.xlsx]

## Sheet: mRNA Assay IDs
Primer Name	Unique Assay ID	NCBI Reference Sequence	Amplicon Context Sequence	Amplicon Length (bp)
ACTB	qHsaCED0036269	NC_000007.13	GTGCTCGATGGGGTACTTCAGGGTGAGGATGCCTCTCTTGCTCTGGGCCTCGTCGCCCACATAGGAATCCTTCTGACCCATGCCCACCATCA	62
AMPK	qHsaCID0016799	NC_000001.10	GTAGTGAATGCATACCATCTTCGTGTAAGAAGAAAAAATCCAGTGACTGGCAATTACGTGAAAATGAGCTTACAACTTTACCTGGTTGATAACAGGAGCTATCTTTTGGACTTTAAAAGCATTGATGATGAAGTAGTGGAGCAGAGATCTGGTTCCTCAACACCTCAGCGT	141
FTO	qHsaCED0044977	NC_000016.9	TTTTCTCCTCCAACGTTGTCATGGGCTTAAGCAAGAGCAGTGGAGACTTCTCTTGGCCCCTAGATTGTAGCACCCGGGTCCCAATCCAAAACAGCTAGGAAATGGTGCCCATGAAGTTTTAAAT	94
GLUT4	qHsaCID0013347	NC_000017.10	GCTCCAGGCCGGAGTCAGAGACTCCAGGATCGGTTCTTTCATCTTCGCCGCCCCTGCGCGTCCAGCTCTTCTAAGACGAGATGCCGTCGGGCTTCCAACAGATAGGCTCCG	81
mTOR	qHsaCED0048371	NC_000001.10	AGCCTCCAGTTCAGCAAGGGGTCATAGACAAAGGCTTCCAGCACGGCCATGACACTGTCCTTGTGCTCTCGCAGCACCTCCATCACTGTGTGGCATGTGATTCTGTAGTTGCCAT	85
Table S-1. mRNA sequences of oligonucleotide primers used for the RT-PCR procedure as per the PrimePCR assay validation report (Bio-Rad Laboratories, VIC, Australia).
