# Supplementary material for: High intensity exercise downregulates FTO mRNA expression during the early stages of recovery in young males and females
Source: Nutr Metab (Lond). 2020 Aug 17;17:68. doi: 10.1186/s12986-020-00489-1 (PMC7433063; doi:10.1186/s12986-020-00489-1)
Supplement: Supplementary file 7 — Additional file 7: Table S-2 Metabolite Parameters. [file 12986_2020_489_MOESM7_ESM.xlsx]

## Sheet: Metabolite Parameters
Known Metabolite	Derivative	HMDB ID	Identification Ion	RT (min)	MSI (level)
Adenosine	4TMS	HMDB00050	245	19.434	1
Alanine	2TMS	HMDB00161	190	8.547	1
AMP	5TMS	HMDB00045	382	21.45	1
Aspartate	3TMS	HMDB00191	232	12.303	1
Beta-alanine	2TMS	HMDB00056	218	9.391	1
Cholesterol	1TMS	HMDB00067	458	20.048	1
Citrate	4TMS	HMDB00094	273	14.535	1
Erythronate	4TMS	HMDB00613	292	12.554	1
Ethylphosphate	2TMS	HMDB12228	256	9.252	1
Fumarate	2TMS	HMDB00134	245	10.846	1
GABA	2TMS	HMDB00112	204	9.191	1
GHB	2TMS	HMDB15507	233	9.073	1
Glucose	1MEOX/5TMS	HMDB00122	319	15.191	1
Glucose-6-P	1MEOX/6TMS	HMDB01401	387	17.665	1
Glutamate	3TMS	HMDB03339	348	13.09	1
Glycerate-3-P	4TMS	HMDB00807	357	14.447	1
Glycerol-3-P	4TMS	HMDB00126	299	14.129	1
Glycine	2TMS	HMDB00123	204	8.731	1
Glycolate	2TMS	HMDB00115	205	8.298	1
Hexadeconate	1TMS	HMDB00220	313	16.134	1
Isoleucine	2TMS	HMDB00172	218	10.323	1
Lactate	2TMS	HMDB00190	191	8.149	1
Leucine	2TMS	HMDB00687	158	10.113	1
Malate	2TMS	HMDB00744	232	10.118	1
Malonate	2TMS	HMDB00691	481	15.354	1
Maltitol	9TMS	HMDB02928	531	20.3	1
Maltose	1MEOX/8TMS	HMDB00163	361	19.842	1
Mannose	1MEOX/5TMS	HMDB00169	319	15.051	1
Monohexadecanoylglycerol	2TMS	HMDB31074	371	19.172	1
Monooctadecanoylglycerol	2TMS	HMDB31075	399	20.12	1
Monopalmitoylglycerol	2TMS	HMDB31074	313	18.989	1
Myoinositol	6TMS	HMDB00211	432	16.357	1
Myoinositol-1-P	7TMS	HMDB00213	318	18.218	1
Nicotinamide	1TMS	HMDB01406	179	12.154	1
Nonanoate	1TMS	HMDB00847	215	10.967	1
Octadecanoate	1TMS	HMDB00827	356	17.334	1
Oxalate	2TMS	HMDB02329	147	8.81	1
Pantothenate (Vit B5)	3TMS	HMDB00210	420	15.751	1
Phenylalanine	2TMS	HMDB00159	266	13.206	1
Proline	2TMS	HMDB00162	142	10.405	1
Pyroglutamate	2TMS	HMDB00267	156	12.423	1
Pyrophosphate	4TMS	HMDB00250	451	13.416	1
Serine	3TMS	HMDB00187	204	10.893	1
Succinate	2TMS	HMDB00254	247	10.528	1
Threonine	3TMS	HMDB00167	291	11.123	1
Tyrosine	3TMS	HMDB00158	280	15.42	1
Urea	2TMS	HMDB00294	189	10.06	1
Uric Acid	4TMS	HMDB00289	456	16.416	1
Table S-2. Parameters of the 48 metabolites identified within the initially investigated PBQC (verified within all samples). RT, retention time; MSI, metabolomics standards initiative.
