# Supplementary material for: High intensity exercise downregulates FTO mRNA expression during the early stages of recovery in young males and females
Source: Nutr Metab (Lond). 2020 Aug 17;17:68. doi: 10.1186/s12986-020-00489-1 (PMC7433063; doi:10.1186/s12986-020-00489-1)
Supplement: Supplementary file 8 — Additional file 8: Table S-3 Metabolites (VIP). [file 12986_2020_489_MOESM8_ESM.xlsx]

## Sheet: VIP Metabolites
	HI				LO
VIP Metabolite	Time	Genotype	Genotype x Time		Time	Genotype	Genotype x Time
Alanine	0.002				0.001
ß-alanine
Cholesterol
Erythronate	0.004				0.008
Ethylphosphate
Fumarate	< 0.001				< 0.001
GABA
GHB	0.002
Glucose	< 0.001		0.036		0.004		0.035
Glutamate	< 0.001				0.009
Glycerate-3-P					0.004
Glycine	0.01
Glycolate	< 0.001				< 0.001
Lactate	< 0.001				< 0.001
Leucine	0.001
Malate	< 0.001				< 0.001
Maltitol
Maltose	0.001				0.001
Mannose	< 0.001
Monopalmito.	0.032				0.034
Nicotinamide	< 0.001
Phenylalanine	< 0.001
Proline	< 0.001
Pyrophosphate					0.011
Succinate
Tyrosine	0.001				0.011
Uric Acid	0.002
Table S-3. Skeletal muscle metabolites with a VIP value ≥ 1 in which a significant main effect for time, genotype main effect, or genotype by time interaction were determined. GHB, Gamma Hydroxybutyric Acid; GABA, Gamma Aminobutyric Acid; Monopalmito, Monopalmitoglycerol. p < 0.05.
